# Supplementary material for: Human Papillomavirus Testing and Size of CIN3: Implications for the Risk of Microinvasive Cervical Carcinoma
Source: Cancers (Basel). 2026 Jan 27;18(3):396. doi: 10.3390/cancers18030396 (PMC12896776; doi:10.3390/cancers18030396)
Supplement: Supplementary file 1 [file cancers-18-00396-s001.zip]

Archive with 1 entries (1 files):
- cancers-3999795-supplementary.pdf
